# Supplementary material for: Structural and Functional Analyses of the Shedding Protease ADAM17 in HoxB8-Immortalized Macrophages and Dendritic-like Cells
Source: J Immunol. 2018 Oct 24;201(10):3106–18. doi: 10.4049/jimmunol.1701556 (PMC6215251; doi:10.4049/jimmunol.1701556)
Supplement: Data Supplement [file JI_1701556.zip]

Archive with 2 entries (2 files):
- JI_1701556_Supplemental_Figures_1.pdf
- manifest.xml
